# Supplementary material for: ﻿Mallotusbullatus (Euphorbiaceae), a new species from Southwest China based on morphological characters and phylogenetic evidence
Source: PhytoKeys. 2024 Nov 8;249:13–25. doi: 10.3897/phytokeys.249.131824 (PMC11568409; doi:10.3897/phytokeys.249.131824)
Supplement: XML Treatment for Mallotus bullatus [file phytokeys.249.131824-treatment1.xml]

<!DOCTYPE tp:taxon-treatment
  PUBLIC "-//TaxonX//DTD Taxonomic Treatment Publishing DTD v0 20100105//EN" "tax-treatment-NSO.dtd">
<tp:taxon-treatment xmlns:tp="http://www.plazi.org/taxpub"><tp:treatment-meta><kwd-group><label>Taxon classification</label><kwd>
                <named-content content-type="kingdom">Plantae</named-content>
              </kwd></kwd-group><mixed-citation publication-type="journal"><person-group><name><surname>Yu</surname><given-names>Jiang-Hong</given-names></name><name><surname>Chen</surname><given-names>Zheng-Ren</given-names></name><name><surname>An</surname><given-names>Ming-Tai</given-names></name><name><surname>Yu</surname><given-names>Deng-Li</given-names></name><name><surname>Liu</surname><given-names>Feng</given-names></name><name><surname>Xu</surname><given-names>Jian</given-names></name><name><surname>Tang</surname><given-names>Yu-Bin</given-names></name><name><surname>Wang</surname><given-names>Yi-Ran</given-names></name><name><surname>Zou</surname><given-names>Hua-Kai</given-names></name></person-group><article-title>﻿<italic><tp:taxon-name><tp:taxon-name-part taxon-name-part-type="genus" reg="Mallotus">Mallotus</tp:taxon-name-part><tp:taxon-name-part taxon-name-part-type="species" reg="bullatus">bullatus</tp:taxon-name-part></tp:taxon-name></italic> (<tp:taxon-name><tp:taxon-name-part taxon-name-part-type="family">Euphorbiaceae</tp:taxon-name-part></tp:taxon-name>), a new species from Southwest China based on morphological characters and phylogenetic evidence</article-title><source>PhytoKeys</source><day>08</day><month>11</month><year>2024</year><volume>249</volume><fpage>13</fpage><lpage>25</lpage><pub-id pub-id-type="doi">10.3897/phytokeys.249.131824</pub-id></mixed-citation></tp:treatment-meta><tp:nomenclature><label>﻿</label><tp:taxon-name>
              <object-id xmlns:xlink="http://www.w3.org/1999/xlink" content-type="arpha" xlink:type="simple">0BF05FC7-A996-517F-B415-33ADD2A16BE9</object-id>
              <tp:taxon-name-part taxon-name-part-type="genus" reg="Mallotus">Mallotus</tp:taxon-name-part>
              <tp:taxon-name-part taxon-name-part-type="species" reg="bullatus">bullatus</tp:taxon-name-part>
              <object-id xmlns:xlink="http://www.w3.org/1999/xlink" content-type="ipni" xlink:type="simple">urn:lsid:ipni.org:names:77351570-1</object-id>
            </tp:taxon-name><tp:taxon-authority>M.T.An &amp; J.H.Yu</tp:taxon-authority><tp:taxon-status xmlns:xlink="http://www.w3.org/1999/xlink" xlink:type="simple">sp. nov.</tp:taxon-status><xref ref-type="fig" rid="F1">Fig. 1</xref></tp:nomenclature><tp:treatment-sec sec-type="material" id="SECID0EMHAE"><title>Type.</title><p>China. • Guizhou Province, Libo County, Dawn township aquatic animals, <named-content xmlns:xlink="http://www.w3.org/1999/xlink" content-type="dwc:verbatimCoordinates" xlink:type="simple"><named-content content-type="geo-json" specific-use="{&#34;type&#34;:&#34;Point&#34;,&#34;coordinates&#34;:[107.933333,25.316667]}" id="NCID0EVHAE" xlink:type="simple">25°19'N, 107°56'E</named-content></named-content>, alt. 700 m, 29 April 2024, <italic>Ming-tai An, Jiang-hong Yu, Jian Xu, Feng Liu GZAC-MU-001</italic> (holotype GZAC!).</p><fig id="F1" position="float" orientation="portrait"><object-id xmlns:xlink="http://www.w3.org/1999/xlink" content-type="doi" xlink:type="simple">10.3897/phytokeys.555.131824.figure1</object-id><object-id xmlns:xlink="http://www.w3.org/1999/xlink" content-type="arpha" xlink:type="simple">0B546E2D-1773-5560-B5CD-6002FE463F73</object-id><label>Figure 1.</label><caption><p><italic><tp:taxon-name><tp:taxon-name-part taxon-name-part-type="genus" reg="Mallotus">Mallotus</tp:taxon-name-part><tp:taxon-name-part taxon-name-part-type="species" reg="bullatus">bullatus</tp:taxon-name-part></tp:taxon-name></italic><bold>A</bold> habitat <bold>B, C</bold> plant <bold>D</bold> leaf from above <bold>E</bold> leaf from below <bold>F, G</bold> leaf lower surface <bold>H–J</bold> inflorescences <bold>K</bold> pistillate flower <bold>L, M</bold> staminate flower sepals <bold>N</bold> infructescence with mature capsules <bold>O</bold> capsule with part removed to show seed <bold>P</bold> capsule in transverse section.</p></caption><graphic xmlns:xlink="http://www.w3.org/1999/xlink" xlink:href="phytokeys-249-013_article-131824__-g001.jpg" position="float" orientation="portrait" xlink:type="simple" id="oo_1170435.jpg"><uri content-type="original_file" xlink:type="simple">https://binary.pensoft.net/fig/1170435</uri></graphic></fig></tp:treatment-sec><tp:treatment-sec sec-type="diagnosis" id="SECID0EKJAE"><title>Diagnosis.</title><p><italic><tp:taxon-name><tp:taxon-name-part taxon-name-part-type="genus" reg="Mallotus">M.</tp:taxon-name-part><tp:taxon-name-part taxon-name-part-type="species" reg="bullatus">bullatus</tp:taxon-name-part></tp:taxon-name></italic> can be distinguished from <tp:taxon-name><tp:taxon-name-part taxon-name-part-type="genus" reg="Mallotus">M.</tp:taxon-name-part><tp:taxon-name-part taxon-name-part-type="species" reg="philippensis">philippensis</tp:taxon-name-part><tp:taxon-name-part taxon-name-part-type="infraspecific-rank">var.</tp:taxon-name-part><tp:taxon-name-part taxon-name-part-type="variety" reg="reticulatus">reticulatus</tp:taxon-name-part></tp:taxon-name> and <tp:taxon-name><tp:taxon-name-part taxon-name-part-type="genus" reg="Mallotus">M.</tp:taxon-name-part><tp:taxon-name-part taxon-name-part-type="species" reg="philippensis">philippensis</tp:taxon-name-part><tp:taxon-name-part taxon-name-part-type="infraspecific-rank">var.</tp:taxon-name-part><tp:taxon-name-part taxon-name-part-type="variety" reg="philippensis">philippensis</tp:taxon-name-part></tp:taxon-name> by having leaves with bullate surfaces and entire or nearly so margins, sometimes bearing red glands, 5 sepals in the staminate flowers, fruits with spines, pollen grains tricolporate with obvious furrows containing protrusions in the apertures, and abaxial leaf scattered and clustered vein hairs 0.1–0.8 mm long (Table <xref ref-type="table" rid="T1">1</xref>).</p><table-wrap id="T1" position="float" orientation="portrait"><label>Table 1.</label><caption><p>Comparison of characteristic of three species of <italic><tp:taxon-name><tp:taxon-name-part taxon-name-part-type="genus" reg="Mallotus">M.</tp:taxon-name-part><tp:taxon-name-part taxon-name-part-type="species" reg="bullatus">bullatus</tp:taxon-name-part></tp:taxon-name></italic>, <tp:taxon-name><tp:taxon-name-part taxon-name-part-type="genus" reg="Mallotus">M.</tp:taxon-name-part><tp:taxon-name-part taxon-name-part-type="species" reg="philippensis">philippensis</tp:taxon-name-part><tp:taxon-name-part taxon-name-part-type="infraspecific-rank">var.</tp:taxon-name-part><tp:taxon-name-part taxon-name-part-type="variety" reg="philippensis">philippensis</tp:taxon-name-part></tp:taxon-name>, and <tp:taxon-name><tp:taxon-name-part taxon-name-part-type="genus" reg="Mallotus">M.</tp:taxon-name-part><tp:taxon-name-part taxon-name-part-type="species" reg="philippensis">philippensis</tp:taxon-name-part><tp:taxon-name-part taxon-name-part-type="infraspecific-rank">var.</tp:taxon-name-part><tp:taxon-name-part taxon-name-part-type="variety" reg="reticulatus">reticulatus</tp:taxon-name-part></tp:taxon-name>.</p></caption><table id="TID0EK4AG" rules="all"><tbody><tr><th rowspan="1" colspan="1">Character</th><th rowspan="1" colspan="1">
                      <tp:taxon-name><tp:taxon-name-part taxon-name-part-type="genus" reg="Mallotus">M.</tp:taxon-name-part><tp:taxon-name-part taxon-name-part-type="species" reg="philippensis">philippensis</tp:taxon-name-part><tp:taxon-name-part taxon-name-part-type="infraspecific-rank">var.</tp:taxon-name-part><tp:taxon-name-part taxon-name-part-type="variety" reg="philippensis">philippensis</tp:taxon-name-part></tp:taxon-name>
                    </th><th rowspan="1" colspan="1">
                      <tp:taxon-name><tp:taxon-name-part taxon-name-part-type="genus" reg="Mallotus">M.</tp:taxon-name-part><tp:taxon-name-part taxon-name-part-type="species" reg="philippensis">philippensis</tp:taxon-name-part><tp:taxon-name-part taxon-name-part-type="infraspecific-rank">var.</tp:taxon-name-part><tp:taxon-name-part taxon-name-part-type="variety" reg="reticulatus">reticulatus</tp:taxon-name-part></tp:taxon-name>
                    </th><th rowspan="1" colspan="1">
                      <italic>
                        <tp:taxon-name><tp:taxon-name-part taxon-name-part-type="genus" reg="Mallotus">M.</tp:taxon-name-part><tp:taxon-name-part taxon-name-part-type="species" reg="bullatus">bullatus</tp:taxon-name-part></tp:taxon-name>
                      </italic>
                    </th></tr><tr><td rowspan="1" colspan="1">Habit</td><td rowspan="1" colspan="1">Small tree or shrub</td><td rowspan="1" colspan="1">Shrub</td><td rowspan="1" colspan="1">Shrub</td></tr><tr><td rowspan="1" colspan="1">Upper leaf midrib hairys</td><td rowspan="1" colspan="1">No</td><td rowspan="1" colspan="1">Yes</td><td rowspan="1" colspan="1">No</td></tr><tr><td rowspan="1" colspan="1">Leaf margins</td><td rowspan="1" colspan="1">Entire or nearly so</td><td rowspan="1" colspan="1">Coarsely serrate</td><td rowspan="1" colspan="1">Entire or nearly so</td></tr><tr><td rowspan="1" colspan="1">Leaf margins bearing red glands</td><td rowspan="1" colspan="1">No</td><td rowspan="1" colspan="1">No</td><td rowspan="1" colspan="1">Sometimes</td></tr><tr><td rowspan="1" colspan="1">Leaf surface bullate</td><td rowspan="1" colspan="1">No</td><td rowspan="1" colspan="1">No</td><td rowspan="1" colspan="1">Yes</td></tr><tr><td rowspan="1" colspan="1">Length of solitary or clustered hairs on leaf abaxial veins</td><td rowspan="1" colspan="1">0.04-0.28 mm (Zhang, 2018)</td><td rowspan="1" colspan="1">0.05-0.1 mm</td><td rowspan="1" colspan="1">0.1-0.8 mm</td></tr><tr><td rowspan="1" colspan="1">Number of staminate sepals</td><td rowspan="1" colspan="1">3-4</td><td rowspan="1" colspan="1">4</td><td rowspan="1" colspan="1">5</td></tr><tr><td rowspan="1" colspan="1">Pollen size</td><td rowspan="1" colspan="1">15.5(17.5)-(11.6)15.5 μm (Nowicki and Takahashi 2002)</td><td rowspan="1" colspan="1">19 × 20 μm</td><td rowspan="1" colspan="1">22 × 20 μm</td></tr><tr><td rowspan="1" colspan="1">Fruits with spines</td><td rowspan="1" colspan="1">No</td><td rowspan="1" colspan="1">Yes</td><td rowspan="1" colspan="1">Yes</td></tr></tbody></table></table-wrap></tp:treatment-sec><tp:treatment-sec sec-type="description" id="SECID0EVSAE"><title>Description.</title><p><bold><italic>Shrubs</italic></bold>, 1.5–2.5 m tall; twigs, young leaves, and inflorescences densely covered with yellowish-brown disc-shaped glandular hairs. <bold><italic>Leaves</italic></bold> simple, alternate, ovate or lanceolate, 5–18 (-22) × 3–6 cm, thickly papery, apex acuminate, base rounded or cuneate, margins entire or nearly so, sometimes bearing red glands, surface bullate, upper surface glabrous, lower surface densely grayish-yellow clustered-tomentose, with long soft solitary or clustered hairs on the veins, and scattered red disc-like glands; basal veins 3, lateral veins 3–4 pairs, looped and joined near the margin; extrafloral nectaries, 2–4, brown, near the base; petiole round 2–5 (-9) cm long, slightly pulvinate at both ends, covered with clustered hairs. <bold><italic>Inflorescences</italic></bold> racemose, terminal, solitary or clustered, solely staminate or pistillate, or mixed with pistillate flowers in lower part and staminate ones in upper part; sometimes apparently bisexual flowers also present. <bold><italic>Staminate inflorescences</italic></bold> 5–10 cm long, bracts ovate, ca. 1 mm long, pedicel 1–2 mm long, calyx lobes 5, oblong, ca. 2 mm long, densely covered with stellate hairs, with red disc-like glands; stamens 28–30. <bold><italic>Pistillate inflorescences</italic></bold> s 3–8 cm long, bracts ovate, about 1 mm long; pedicels ca. 1–2 mm long; calyx lobes 4, ovate, densely covered with stellate hairs outside, ca. 3 mm long; ovary hairy, stigmas 3 split, 3–4 mm long, stigmas densely set with feather-like papillae on upper surface; some pistillate flowers sometimes bisexual, then with 1 or 2 stamens, the filaments almost as long as the anthers. <bold><italic>Bisexual inflorescences</italic></bold> 5–10 cm long, with 3–6 staminate flowers at the apex, lower part entirely pistillate; bracts ovate. <bold><italic>Capsule</italic></bold> subglobose, with spines, ca. 6–8 mm in diameter, fruit wall thickness ca.1–2 mm, 3 carpellate, densely covered with red disc-like glands; <bold><italic>seeds</italic></bold> black, ovate or globose, naked with late mature stage.</p></tp:treatment-sec><tp:treatment-sec sec-type="distribution" id="SECID0E5TAE"><title>Distribution and habitat.</title><p>This species is known only from the karst landscape of Libo County, Guizhou Province, China (Fig. <xref ref-type="fig" rid="F2">2</xref>), alt. 700–900 m.</p><fig id="F2" position="float" orientation="portrait"><object-id xmlns:xlink="http://www.w3.org/1999/xlink" content-type="doi" xlink:type="simple">10.3897/phytokeys.555.131824.figure2</object-id><object-id xmlns:xlink="http://www.w3.org/1999/xlink" content-type="arpha" xlink:type="simple">DE8776F3-126B-524E-A914-7297573A10A7</object-id><label>Figure 2.</label><caption><p>Geographical distribution of <italic><tp:taxon-name><tp:taxon-name-part taxon-name-part-type="genus" reg="Mallotus">Mallotus</tp:taxon-name-part><tp:taxon-name-part taxon-name-part-type="species" reg="bullatus">bullatus</tp:taxon-name-part></tp:taxon-name></italic>.</p></caption><graphic xmlns:xlink="http://www.w3.org/1999/xlink" xlink:href="phytokeys-249-013_article-131824__-g002.jpg" position="float" orientation="portrait" xlink:type="simple" id="oo_1170436.jpg"><uri content-type="original_file" xlink:type="simple">https://binary.pensoft.net/fig/1170436</uri></graphic></fig></tp:treatment-sec><tp:treatment-sec sec-type="phenology" id="SECID0EAVAE"><title>Phenology.</title><p>Flowering from April to May, and fruiting from May to August.</p></tp:treatment-sec><tp:treatment-sec sec-type="etymology" id="SECID0EFVAE"><title>Etymology.</title><p>“Bullatus” specifically refers to the convex leaf areoles.</p></tp:treatment-sec><tp:treatment-sec sec-type="Local name" id="SECID0EKVAE"><title>Local name.</title><p>Simplified Chinese: 荔波野桐; Chinese Pinyin: lì bō yě tóng.</p></tp:treatment-sec><tp:treatment-sec sec-type="Leaf epidermis and palynology" id="SECID0EPVAE"><title>Leaf epidermis and palynology.</title><p>Pollen grains of <italic><tp:taxon-name><tp:taxon-name-part taxon-name-part-type="genus" reg="Mallotus">M.</tp:taxon-name-part><tp:taxon-name-part taxon-name-part-type="species" reg="bullatus">bullatus</tp:taxon-name-part></tp:taxon-name></italic> are spheroidal, with a size of 22 × 20 μm, L(long)/W(width) = 1.1, and tricolporate. They feature tricolporate furrows containing protrusions (Fig. <xref ref-type="fig" rid="F3">3A–C</xref>). Pollen grains of <tp:taxon-name><tp:taxon-name-part taxon-name-part-type="genus" reg="Mallotus">M.</tp:taxon-name-part><tp:taxon-name-part taxon-name-part-type="species" reg="philippensis">philippensis</tp:taxon-name-part><tp:taxon-name-part taxon-name-part-type="infraspecific-rank">var.</tp:taxon-name-part><tp:taxon-name-part taxon-name-part-type="variety" reg="reticulatus">reticulatus</tp:taxon-name-part></tp:taxon-name> are also spheroidal, 19 × 20 μm, L/W ratio 0.95, without distinct furrows (Fig. <xref ref-type="fig" rid="F3">3D–F</xref>). The lower epidermis of <italic><tp:taxon-name><tp:taxon-name-part taxon-name-part-type="genus" reg="Mallotus">M.</tp:taxon-name-part><tp:taxon-name-part taxon-name-part-type="species" reg="bullatus">bullatus</tp:taxon-name-part></tp:taxon-name></italic> leaves bears evenly distributed elliptical glands measuring 100 × 70 μm (E1 × E2: length of long equatorial axis × length of short equatorial axis), is densely covered with short clustered hairs, and has long (0.1–0.8 mm long) solitary or clustered hairs on the veins (Fig. <xref ref-type="fig" rid="F3">3G, H</xref>). Similarly, the lower epidermis of <tp:taxon-name><tp:taxon-name-part taxon-name-part-type="genus" reg="Mallotus">M.</tp:taxon-name-part><tp:taxon-name-part taxon-name-part-type="species" reg="philippensis">philippensis</tp:taxon-name-part><tp:taxon-name-part taxon-name-part-type="infraspecific-rank">var.</tp:taxon-name-part><tp:taxon-name-part taxon-name-part-type="variety" reg="reticulatus">reticulatus</tp:taxon-name-part></tp:taxon-name> exhibits elliptical glands measuring 80 × 70 μm (E1 × E2), is densely covered with short clustered hairs, and has solitary or clustered hairs 0.05–0.15 mm long on the veins (Fig. <xref ref-type="fig" rid="F3">3J, K</xref>). The upper epidermis of both <italic><tp:taxon-name><tp:taxon-name-part taxon-name-part-type="genus" reg="Mallotus">M.</tp:taxon-name-part><tp:taxon-name-part taxon-name-part-type="species" reg="bullatus">bullatus</tp:taxon-name-part></tp:taxon-name></italic> and <tp:taxon-name><tp:taxon-name-part taxon-name-part-type="genus" reg="Mallotus">M.</tp:taxon-name-part><tp:taxon-name-part taxon-name-part-type="species" reg="philippensis">philippensis</tp:taxon-name-part><tp:taxon-name-part taxon-name-part-type="infraspecific-rank">var.</tp:taxon-name-part><tp:taxon-name-part taxon-name-part-type="variety" reg="reticulatus">reticulatus</tp:taxon-name-part></tp:taxon-name> leaves is smooth (Fig. <xref ref-type="fig" rid="F3">3I, L</xref>).</p><fig id="F3" position="float" orientation="portrait"><object-id xmlns:xlink="http://www.w3.org/1999/xlink" content-type="doi" xlink:type="simple">10.3897/phytokeys.555.131824.figure3</object-id><object-id xmlns:xlink="http://www.w3.org/1999/xlink" content-type="arpha" xlink:type="simple">11FFA31A-C182-5356-AF05-0549BF3F67E9</object-id><label>Figure 3.</label><caption><p>Scanning electron microscope images of <italic><tp:taxon-name><tp:taxon-name-part taxon-name-part-type="genus" reg="Mallotus">Mallotus</tp:taxon-name-part></tp:taxon-name></italic> leaf epidermis and pollen grains <bold>A–C</bold> pollen grains of <italic><tp:taxon-name><tp:taxon-name-part taxon-name-part-type="genus" reg="Mallotus">M.</tp:taxon-name-part><tp:taxon-name-part taxon-name-part-type="species" reg="bullatus">bullatus</tp:taxon-name-part></tp:taxon-name></italic><bold>D–F</bold> pollen grains of <tp:taxon-name><tp:taxon-name-part taxon-name-part-type="genus" reg="Mallotus">M.</tp:taxon-name-part><tp:taxon-name-part taxon-name-part-type="species" reg="philippensis">philippensis</tp:taxon-name-part><tp:taxon-name-part taxon-name-part-type="infraspecific-rank">var.</tp:taxon-name-part><tp:taxon-name-part taxon-name-part-type="variety" reg="reticulatus">reticulatus</tp:taxon-name-part></tp:taxon-name><bold>G–I</bold> lower leaf epidermis of <italic><tp:taxon-name><tp:taxon-name-part taxon-name-part-type="genus" reg="Mallotus">M.</tp:taxon-name-part><tp:taxon-name-part taxon-name-part-type="species" reg="bullatus">bullatus</tp:taxon-name-part></tp:taxon-name></italic><bold>J–L</bold> lower leaf epidermis of <italic><tp:taxon-name><tp:taxon-name-part taxon-name-part-type="genus" reg="Mallotus">M.</tp:taxon-name-part><tp:taxon-name-part taxon-name-part-type="species" reg="philippensis">philippensis</tp:taxon-name-part><tp:taxon-name-part taxon-name-part-type="infraspecific-rank">var.</tp:taxon-name-part><tp:taxon-name-part taxon-name-part-type="variety" reg="reticulatus">reticulatus</tp:taxon-name-part></tp:taxon-name></italic>.</p></caption><graphic xmlns:xlink="http://www.w3.org/1999/xlink" xlink:href="phytokeys-249-013_article-131824__-g003.jpg" position="float" orientation="portrait" xlink:type="simple" id="oo_1170437.jpg"><uri content-type="original_file" xlink:type="simple">https://binary.pensoft.net/fig/1170437</uri></graphic></fig></tp:treatment-sec><tp:treatment-sec sec-type="conservation status" id="SECID0EX2AE"><title>Conservation status.</title><p>During the period of 2023–2024, we sampled the population of <italic><tp:taxon-name><tp:taxon-name-part taxon-name-part-type="genus" reg="Mallotus">M.</tp:taxon-name-part><tp:taxon-name-part taxon-name-part-type="species" reg="bullatus">bullatus</tp:taxon-name-part></tp:taxon-name></italic> and discovered two additional distribution points near the species initial discovery location (Fig. <xref ref-type="fig" rid="F2">2</xref>). Each site contained approximately 30 plants. The habitat of <italic><tp:taxon-name><tp:taxon-name-part taxon-name-part-type="genus" reg="Mallotus">M.</tp:taxon-name-part><tp:taxon-name-part taxon-name-part-type="species" reg="bullatus">bullatus</tp:taxon-name-part></tp:taxon-name></italic> mainly occurs in karst scrublands, distributed from the foothills to the middle of the mountains. The plant habitat features poor soil fertility, low water retention capacity, and frequent drought conditions. Due to our current insufficient comprehensive assessment of the survival status and threats to <italic><tp:taxon-name><tp:taxon-name-part taxon-name-part-type="genus" reg="Mallotus">M.</tp:taxon-name-part><tp:taxon-name-part taxon-name-part-type="species" reg="bullatus">bullatus</tp:taxon-name-part></tp:taxon-name></italic>, we cannot provide specific distribution information about this population. Therefore, we recommend categorizing <italic><tp:taxon-name><tp:taxon-name-part taxon-name-part-type="genus" reg="Mallotus">M.</tp:taxon-name-part><tp:taxon-name-part taxon-name-part-type="species" reg="bullatus">bullatus</tp:taxon-name-part></tp:taxon-name></italic> as Data Deficient “<abbrev xmlns:xlink="http://www.w3.org/1999/xlink" xlink:title="Data Deficient" id="ABBRID0EN4AE" xlink:type="simple">DD</abbrev>” (IUCN 2022).</p></tp:treatment-sec></tp:taxon-treatment>
